# Supplementary material for: Exploring the Correlation between Systemic Inflammatory Markers and Carotid Atherosclerosis Indices in Middle-Aged Adults: A Cross-Sectional Study
Source: J Cardiovasc Dev Dis. 2024 Feb 21;11(3):73. doi: 10.3390/jcdd11030073 (PMC10971297; doi:10.3390/jcdd11030073)
Supplement: Supplementary file 1 [file jcdd-11-00073-s001.zip]

Archive with 1 entries (1 files):
- jcdd-2719798-supplementary.pdf
